# Supplementary material for: Case Report of Plastic String Entanglement Mortality in a Breeding Oriental Reed Warbler
Source: Ecol Evol. 2026 Jan 30;16(2):e73009. doi: 10.1002/ece3.73009 (PMC12856717; doi:10.1002/ece3.73009)
Supplement: Supplementary file 1 — Data S1: ece373009‐sup‐0001‐DataS1.xlsx. [file ECE3-16-e73009-s001.xlsx]

## Sheet: Sheet1
Nest ID	East longitude	North latitude	Year	Date of first discovery	Breeding stage	Revisit date	Result	Length of plastic string / cm	Diameter of plastic string / mm
DF001	116°0′21.94″	38°49′21.33″	2025	2025-06-28	1 egg	2025-07-05	failure	161	0.13
